# Supplementary material for: Transcriptomic, Proteomic, and Genomic Mutational Fraction Differences Based on HPV Status Observed in Patient-Derived Xenograft Models of Penile Squamous Cell Carcinoma
Source: Cancers (Basel). 2024 Mar 6;16(5):1066. doi: 10.3390/cancers16051066 (PMC10930474; doi:10.3390/cancers16051066)
Supplement: Supplementary file 1 [file cancers-16-01066-s001.zip]

Archive with 2 entries (2 files):
- File S1.pdf
- tables and figures.docx
